# Supplementary material for: Viral interference between severe acute respiratory syndrome coronavirus 2 and influenza A viruses
Source: PLoS Pathog. 2024 Jul 22;20(7):e1012017. doi: 10.1371/journal.ppat.1012017 (PMC11293641; doi:10.1371/journal.ppat.1012017)
Supplement: S2 Table — (XLSX) [file ppat.1012017.s007.xlsx]

## Sheet: Fig2A
Hours p.i.	Single infection	Simultaneous	Seq SARS-CoV-2 - IAV	Seq IAV - SARS-CoV-2
24 h	3630000	4580000	2300000	904000
	7940000	5380000	3700000	676000
	9800000	2900000	4370000	2750000
	5000000	4310000	2160000	1700000
	17200000
	23400000
	24200000
48 h	386000000	81700000	71200000	8100000
	151000000	119000000	122000000	7170000
	244000000	124000000	175000000	15000000
	283000000	207000000	64200000	19700000
	372000000
	343000000
	616000000
72 h	281000000	1270000000	478000000	1380000
	192000000	1400000000	400000000	1490000
	528000000	785000000	648000000	1070000
	510000000	1010000000	243000000	4210000
	2420000000
	2560000000
	3010000000
96 h	1280000000	976000000	570000000	464000
	1040000000	570000000	443000000	1650000
	594000000	202000000	1060000000	873000
	801000000	327000000	432000000	621000
	2880000000
	2620000000
	2470000000

## Sheet: Fig2B
Hours p.i.	Single infection	Simultaneous	Seq SARS-CoV-2 - IAV	Seq IAV - SARS-CoV-2
24 h	1890000	557000	762000	1890000
	1660000	484000	393000	1660000
	416000	425000	766000	416000
	835000	524000	491000	835000
	1990000
	1380000
	662000
48 h	83000000	31900000	160000000	168000000
	180000000	50400000	128000000	173000000
	161000000	60500000	141000000	242000000
	103000000	66400000	123000000	200000000
	151000000
	28700000
	7570000
72 h	532000000	269000000	173000000	365000000
	280000000	323000000	221000000	360000000
	398000000	204000000	127000000	403000000
	288000000	136000000	160000000	611000000
	421000000
	457000000
	75100000
96 h	62800000	62400000	20800000	21000000
	40500000	65700000	16600000	22100000
	27800000	21700000	6380000	7900000
	24800000	46300000	29700000	58800000
	206000000
	446000000
	252000000

## Sheet: Fig2C
Hours p.i.	Single infection	Simultaneous	Seq SARS-CoV-2 - IAV	Seq IAV - SARS-CoV-2
24 h	50300000	14800000	3550000	8840000
	4410000	17700000	36300000	5000000
	3690000	6960000	7250000	6680000
	3500000	7390000	9070000	2560000
	102000000
	38300000
	30000000
48 h	307000000	417000000	161000000	48000000
	169000000	317000000	128000000	18700000
	159000000	260000000	361000000	23600000
	614000000	106000000	636000000	11400000
	70300000
	3710000
	34100000
72 h	895000000	1610000000	1030000000	4980000
	736000000	1410000000	851000000	3530000
	1010000000	1690000000	904000000	1610000
	455000000	691000000	707000000	399000
	246000000
	25600000
	224000000
96 h	720000000	295000000	1920000000	2730000
	936000000	197000000	1520000000	928000
	504000000	185000000	1890000000	712000
	206000000	401000000	2740000000	1180000
	1260000000
	98500000
	629000000

## Sheet: Fig2D
Hours p.i.	Single infection	Simultaneous	Seq SARS-CoV-2 - IAV	Seq IAV - SARS-CoV-2
24 h	388000	2160000	423000	388000
	568000	1390000	519000	568000
	2040000	613000	397000	2040000
	2000000	1150000	857000	2000000
	1990000
	1380000
	662000
48 h	83000000	134000000	114000000	109000000
	180000000	146000000	56600000	135000000
	161000000	90000000	64200000	227000000
	103000000	47000000	60800000	125000000
	151000000
	28700000
	7570000
72 h	532000000	198000000	238000000	265000000
	280000000	198000000	191000000	342000000
	398000000	271000000	198000000	414000000
	288000000	237000000	181000000	340000000
	421000000
	457000000
	75100000
96 h	62800000	28200000	13300000	41100000
	40500000	20100000	26200000	41400000
	27800000	27900000	27500000	16000000
	24800000	59600000	34000000	12400000
	206000000
	446000000
	252000000

## Sheet: Fig3A
Hours p.i.	Single infection	Simultaneous	Seq SARS-CoV-2 - IAV	Seq IAV - SARS-CoV-2
24 h	112000000	11000000	60200000	822000
	133000000	12700000	121000000	1670000
	256000000	22800000	59500000	928000
	17200000		15700000	2000000
	23400000		15800000	2820000
	24200000		13200000	2400000
48 h	1760000000	143000000	1060000000	358000000
	1840000000	343000000	1190000000	103000000
	2330000000	164000000	824000000	182000000
	372000000		613000000	38200000
	343000000		494000000	419000000
	616000000		402000000	91700000
72 h	6100000000	1910000000	893000000	593000000
	4840000000	2540000000	1300000000	172000000
	4450000000	1970000000	1360000000	340000000
	2420000000		2930000000	43000000
	2560000000		1850000000	1070000000
	3010000000		2220000000	193000000
96 h	2920000000	2620000000	704000000	400000000
	3130000000	2400000000	968000000	143000000
	2400000000	2510000000	391000000	767000000
	2880000000		1420000000	5110000
	2620000000		1740000000	912000000
	2470000000		1520000000	40600000

## Sheet: Fig3B
Hours p.i.	Single infection	Simultaneous	Seq SARS-CoV-2 - IAV	Seq IAV - SARS-CoV-2
24 h	1640000	1750000	5750000	3250000
	3830000	1420000	968000	1030000
	2710000	3080000	7000000	823000
	2340000		2230000	14400000
	2280000		738000	6290000
	580000		3190000	3480000
48 h	942000	4960000	1240000	2800000
	3130000	13700000	1140000	16200000
	1690000	4080000	3300000	1450000
	82400000		4320000	722000000
	53000000		952000	21800000
	2220000		5060000	301000000
72 h	44200000	23900000	2760000	1130000000
	31300000	316000000	3490000	269000000
	15200000	42500000	60400	34200000
	907000000		6770000	2300000000
	287000000		460000	246000000
	52000000		5680000	2480000000
96 h	1330000000	31700000	73200000	841000000
	1210000000	466000000	120000000	1260000000
	181000000	150000000	270000	148000000
	1700000000		52100000	272000000
	1280000000		1270000	952000000
	1560000000		20200000	628000000

## Sheet: Fig3C
Hours p.i.	Single infection	Simultaneous	Seq SARS-CoV-2 - IAV	Seq IAV - SARS-CoV-2
24 h	102000000	31900000	9190000	8410000
	38300000	44000000	18500000	6250000
	30000000	1490000	37800000	4490000
	15000000	10500000
	31000000
	18000000
48 h	70300000	8200000	120000000	14800000
	3710000	12700000	45200000	17200000
	34100000	5060000	19100000	5840000
	58000000	5120000
	240000000
	260000000
72 h	246000000	50000000	726000000	16900000
	25600000	37000000	260000000	6900000
	224000000	8400000	103000000	13300000
	910000000	4120000
	1400000000
	1000000000
96 h	1260000000	103000000	864000000	4030000
	98500000	85000000	301000000	3980000
	629000000	10900000	140000000	2290000
	500000000	17200000
	740000000
	750000000

## Sheet: Fig3D
Hours p.i.	Single infection	Simultaneous	Seq SARS-CoV-2 - IAV	Seq IAV - SARS-CoV-2
24 h	2340000	1630000	763000	5410000
	2280000	4430000	1160000	8700000
	580000	3890000	4430000	5950000
		9600000
48 h	82400000	2440000	3920000	91200000
	53000000	4490000	5200000	64700000
	2220000	90100000	6600000	48800000
		136000000
72 h	907000000	6060000	14800000	1960000000
	287000000	44800000	37700000	964000000
	52000000	2030000000	26900000	484000000
		1210000000
96 h	1700000000	22900000	81000000	554000000
	1280000000	203000000	226000000	697000000
	1560000000	4160000000	300000000	760000000
		9200000000

## Sheet: Fig4ABC
	IFN-β
	SARS-CoV-2	IAV	Simultaneous	Seq SARS-CoV-2 - IAV	Seq IAV - SARS-CoV-2
72 h	0	126.2	50.4	26.2	100.2
	0	134.1	50.4	0	94.1
	0	120.2	67.3		92
	0	90	61		77.7
120 h	0	67.3	32.9	67.3	37.3
	0	46.1	30.7	71.5	30.7
	0	41.7	30.7	71.5	37.3
	0	19.3	41.7	32.9	16.9
	IFN-λ1
	SARS-CoV-2	IAV	Simultaneous	Seq SARS-CoV-2 - IAV	Seq IAV - SARS-CoV-2
72 h	263.4	8528.2	2543.7	671.8	7363.5
	330.4	10622.9	3434.9	552.6	8176.4
	208.9	13076.4	3325.5	1175.7	7999.7
	165	9167.2	3209.5	620.4	7795
120 h	504.2	6976.5	5901.6	5640.7	3960
	490.4	7663.6	4337.3	4030	3786.9
	375.2	5882	3136.3	4386.6	4502.6
	251.3	4492.8	3518.7	3739.5	3895.3
	IFN-λ2
	SARS-CoV-2	IAV	Simultaneous	Seq SARS-CoV-2 - IAV	Seq IAV - SARS-CoV-2
72 h	8610.7	OOR	122284	31982	OOR		OOR = Out of range
	10238.6	OOR	113614	28395.5	OOR
	7015.4	OOR	134771	46174.7	OOR
	5396.2	OOR	139619	27326.9	OOR
120 h	10587.8	138182	105684	125631	80178.7
	10746.2	141757	76500.9	105884	62347.5
	9172.7	101160	63595.8	129786	86083.9
	6853.3	98887.7	72332.8		89855.5

## Sheet: Fig4DEF
	IFN-β
	SARS-CoV-2	IAV	Simultaneous	Seq SARS-CoV-2 - IAV	Seq IAV - SARS-CoV-2
72 h	0	74.9	0.7	0.4	1
	0	69.9	37.9	10.9	22.7
	0	54.8	30.4	0	30.4
120 h	0	38.2	0.5	0.9	0.7
	0.2	30.7	14.9	6.7	14.9
	0.2	19.5	14.9	2.4	14.9
	IFN-λ1
	SARS-CoV-2	IAV	Simultaneous	Seq SARS-CoV-2 - IAV	Seq IAV - SARS-CoV-2
72 h	99.7	5903	3988.6	658.6	5577.6
	146.6	7653.4	2411.8	589.7	3066.2
	125	5698.8	1918.8	436.4	5237.6
			1925.3	485.3	3600.9
120 h	75.8	4775.3	3472.3	3842.3	4433.9
	81.4	4056.3	2447.1	2030.7	2772.1
	122.4	3361.6	3224.9	2854.3	3292.1
			1803.2	1864.3	2046.9
	IFN-λ2
	SARS-CoV-2	IAV	Simultaneous	Seq SARS-CoV-2 - IAV	Seq IAV - SARS-CoV-2
72 h	2064.7	OOR	49140.3	24737.4	66577.8		OOR = Out of range
	2436.2	OOR	29359.7	21019	51913.9
	2106.3	OOR	29464.4	31034.8	64256.5
		OOR		10167.9	59895.7
120 h	2038.5	90943.8	25247	33764.2	36050.2
	1373.4	71539.1	15975.4	26368.1	27734.3
	2215.9	70403	21451.3	25999.7	19638.2

[truncated: 17 more sheets: Fig4GHI, Fig4JKL, Fig5ABCD, Fig5EFGH, Fig5IJKL, Fig5MNOP, Fig6A, Fig6B, Fig7AB, Fig7CD, S1Fig, S2Fig, S3Fig, S4Fig, S5Fig, Feuil18, Feuil19]
